# Supplementary material for: Do Behaviour Assessments in a Shelter Predict the Behaviour of Dogs Post-Adoption?
Source: Animals (Basel). 2020 Jul 18;10(7):1225. doi: 10.3390/ani10071225 (PMC7401658; doi:10.3390/ani10071225)
Supplement: Supplementary file 1 [file animals-10-01225-s001.zip]

Archive with 2 entries (2 files):
- Appendix 1 edited 10.7.2020 submission.docx
- Appendix 2 13.7.2020 submission.docx
